# Supplementary material for: A matrix-based method of moments for fitting the multivariate random effects model for meta-analysis and meta-regression
Source: Biom J. 2013 Feb 8;55(2):231–45. doi: 10.1002/bimj.201200152 (PMC3806037; doi:10.1002/bimj.201200152)
Supplement: Supplementary file 2 [file bimj0055-0231-sd2.csv]

PROPOSED METHOD
Run	Mean estimate(1)	MC SE	Between(1)	SD Between(1)	Covariance	SD Covariance	Coverage	Truncation
1.000	0.002	0.003	0.018	0.028	0.000	0.017	0.961	908
2.000	-0.001	0.003	0.020	0.030	0.000	0.022	0.960	831
3.000	0.000	0.003	0.018	0.026	0.002	0.042	0.962	712
4.000	-0.005	0.003	0.038	0.045	0.000	0.022	0.936	843
5.000	0.007	0.003	0.035	0.041	0.000	0.027	0.941	761
6.000	-0.003	0.004	0.037	0.039	0.002	0.053	0.927	539
7.000	0.006	0.005	0.166	0.140	0.000	0.042	0.912	706
8.000	-0.010	0.005	0.167	0.137	0.000	0.056	0.895	565
9.000	-0.004	0.005	0.168	0.136	-0.001	0.093	0.915	222
10.000	0.006	0.003	0.035	0.043	0.021	0.035	0.930	761
11.000	-0.003	0.003	0.035	0.043	0.045	0.063	0.919	586
12.000	0.005	0.005	0.177	0.146	0.049	0.069	0.904	554
13.000	-0.005	0.005	0.169	0.140	0.116	0.121	0.891	218
14.000	0.000	0.003	0.033	0.042	0.029	0.039	0.910	761
15.000	0.000	0.003	0.039	0.052	0.060	0.090	0.934	640
16.000	0.002	0.006	0.175	0.153	0.067	0.085	0.889	611
17.000	-0.001	0.005	0.170	0.144	0.160	0.140	0.898	310
18.000	0.003	0.003	0.038	0.042	0.015	0.031	0.922	762
19.000	0.001	0.003	0.039	0.041	0.042	0.058	0.930	636
20.000	0.008	0.005	0.179	0.145	0.044	0.059	0.907	622
21.000	-0.001	0.005	0.160	0.123	0.105	0.097	0.902	391
22.000	0.003	0.003	0.036	0.045	0.018	0.031	0.930	815
23.000	-0.002	0.003	0.041	0.044	0.056	0.061	0.939	716
24.000	0.004	0.006	0.174	0.139	0.054	0.058	0.901	698
25.000	0.005	0.005	0.184	0.143	0.161	0.129	0.909	624
REML
Run	Mean estimate	MC SE	Between(1)	SD Between(1)	Covariance	SD Covariance	Coverage
1.000	0.001	0.003	0.015	0.031	0.003	0.015	0.960
2.000	-0.001	0.003	0.016	0.035	0.004	0.021	0.952
3.000	0.000	0.003	0.017	0.030	0.005	0.046	0.965
4.000	-0.004	0.003	0.037	0.055	0.004	0.022	0.928
5.000	0.007	0.003	0.033	0.046	0.003	0.029	0.925
6.000	-0.002	0.004	0.037	0.047	0.005	0.055	0.919
7.000	0.006	0.005	0.167	0.128	0.005	0.044	0.913
8.000	-0.010	0.005	0.167	0.131	0.001	0.059	0.892
9.000	-0.004	0.005	0.167	0.129	0.000	0.093	0.915
10.000	0.006	0.003	0.037	0.050	0.025	0.038	0.925
11.000	-0.004	0.003	0.036	0.047	0.052	0.062	0.925
12.000	0.005	0.005	0.179	0.131	0.054	0.067	0.914
13.000	-0.004	0.005	0.172	0.139	0.119	0.118	0.885
14.000	-0.001	0.003	0.035	0.046	0.032	0.041	0.911
15.000	0.002	0.003	0.037	0.040	0.070	0.066	0.949
16.000	0.001	0.005	0.183	0.125	0.075	0.069	0.905
17.000	-0.001	0.005	0.173	0.130	0.164	0.126	0.893
18.000	0.003	0.003	0.037	0.048	0.018	0.033	0.915
19.000	0.001	0.003	0.038	0.044	0.043	0.056	0.922
20.000	0.008	0.005	0.182	0.145	0.045	0.060	0.910
21.000	-0.001	0.005	0.166	0.123	0.109	0.093	0.906
22.000	0.003	0.003	0.036	0.049	0.021	0.033	0.927
23.000	-0.002	0.003	0.040	0.050	0.058	0.061	0.935
24.000	0.004	0.006	0.175	0.134	0.056	0.058	0.902
25.000	0.006	0.005	0.184	0.132	0.161	0.112	0.920
Previous MM
Run	Mean estimate	MC SE	Between(1)	SD Between(1)	Covariance	SD Covariance	Coverage	Truncation
1.000	0.002	0.003	0.018	0.028	0.000	0.017	0.961	909
2.000	-0.001	0.003	0.020	0.030	0.000	0.022	0.960	831
3.000	0.000	0.003	0.018	0.026	0.002	0.042	0.962	714
4.000	-0.005	0.003	0.038	0.045	0.000	0.022	0.936	841
5.000	0.007	0.003	0.035	0.041	0.000	0.027	0.941	761
6.000	-0.003	0.004	0.037	0.039	0.002	0.053	0.929	536
7.000	0.006	0.005	0.166	0.140	0.000	0.042	0.912	708
8.000	-0.010	0.005	0.167	0.137	0.000	0.056	0.895	567
9.000	-0.004	0.005	0.168	0.136	-0.001	0.094	0.916	219
10.000	0.006	0.003	0.035	0.043	0.021	0.036	0.927	758
11.000	-0.004	0.003	0.035	0.042	0.044	0.062	0.919	585
12.000	0.005	0.005	0.176	0.143	0.048	0.066	0.908	546
13.000	-0.005	0.005	0.170	0.141	0.117	0.123	0.892	238
14.000	-0.001	0.003	0.035	0.046	0.030	0.042	0.909	778
15.000	0.002	0.003	0.035	0.040	0.061	0.072	0.938	624
16.000	0.001	0.005	0.171	0.140	0.062	0.071	0.889	652
17.000	-0.001	0.005	0.171	0.138	0.160	0.131	0.890	377
18.000	0.003	0.003	0.038	0.042	0.015	0.030	0.922	763
19.000	0.001	0.003	0.039	0.041	0.042	0.058	0.932	636
20.000	0.008	0.005	0.179	0.145	0.044	0.059	0.908	626
21.000	-0.001	0.005	0.160	0.123	0.105	0.097	0.903	394
22.000	0.003	0.003	0.036	0.045	0.018	0.030	0.930	809
23.000	-0.002	0.003	0.040	0.044	0.056	0.061	0.939	712
24.000	0.004	0.006	0.174	0.139	0.054	0.058	0.901	699
25.000	0.005	0.005	0.184	0.143	0.161	0.129	0.909	629
