# Supplementary material for: A matrix-based method of moments for fitting the multivariate random effects model for meta-analysis and meta-regression
Source: Biom J. 2013 Feb 8;55(2):231–45. doi: 10.1002/bimj.201200152 (PMC3806037; doi:10.1002/bimj.201200152)
Supplement: Supplementary file 3 [file bimj0055-0231-sd3.csv]

PROPOSED METHOD
Run	Mean estimate(1)	MC SE	Between(1)	SD Between(1)	Covariance	SD Covariance	Coverage	Truncation
1	0	0.001	0.007	0.009	0	0.005	0.959	871
2	-0.001	0.001	0.006	0.008	0	0.008	0.969	702
3	0	0.001	0.006	0.008	0	0.016	0.957	562
4	-0.001	0.001	0.026	0.017	0	0.009	0.943	695
5	0.001	0.001	0.025	0.016	0	0.012	0.943	271
6	-0.002	0.001	0.025	0.017	0	0.023	0.94	119
7	0.002	0.002	0.169	0.063	0	0.016	0.945	579
8	0.002	0.002	0.167	0.061	0.001	0.024	0.95	110
9	-0.002	0.002	0.168	0.062	0.001	0.043	0.951	0
10	0	0.001	0.025	0.017	0.017	0.015	0.933	304
11	0.001	0.001	0.025	0.017	0.044	0.027	0.94	180
12	0	0.002	0.166	0.06	0.043	0.027	0.935	201
13	0	0.002	0.168	0.062	0.116	0.053	0.936	0
14	-0.001	0.001	0.025	0.017	0.023	0.016	0.945	293
15	-0.003	0.001	0.026	0.02	0.06	0.037	0.925	462
16	-0.001	0.002	0.17	0.075	0.06	0.039	0.934	478
17	0.002	0.002	0.168	0.06	0.159	0.059	0.921	1
18	-0.001	0.001	0.027	0.017	0.016	0.012	0.939	449
19	-0.002	0.001	0.026	0.016	0.044	0.025	0.939	287
20	-0.006	0.002	0.166	0.061	0.042	0.024	0.955	254
21	0.001	0.002	0.169	0.065	0.118	0.052	0.949	9
22	-0.002	0.001	0.026	0.017	0.02	0.013	0.935	602
23	0	0.001	0.028	0.015	0.059	0.025	0.943	520
24	-0.001	0.002	0.167	0.065	0.058	0.027	0.948	503
25	0.002	0.002	0.171	0.063	0.159	0.057	0.946	322
REML
Run	Mean estimate	MC SE	Between(1)	SD Between(1)	Covariance	SD Covariance	Coverage
1	0	0.001	0.003	0.007	0.001	0.003	0.952
2	-0.001	0.001	0.002	0.006	0.003	0.005	0.957
3	0	0.001	0.003	0.006	0.004	0.014	0.955
4	-0.001	0.001	0.024	0.018	0.003	0.005	0.933
5	0.001	0.001	0.021	0.019	0.003	0.009	0.932
6	-0.003	0.001	0.023	0.018	0.001	0.022	0.933
7	0.002	0.002	0.168	0.055	0.004	0.014	0.948
8	0.002	0.002	0.167	0.055	0.002	0.023	0.948
9	-0.002	0.002	0.168	0.055	0	0.038	0.949
10	0	0.001	0.024	0.017	0.017	0.015	0.931
11	0	0.001	0.025	0.016	0.045	0.026	0.938
12	0	0.002	0.166	0.054	0.044	0.026	0.94
13	0	0.002	0.167	0.055	0.116	0.047	0.941
14	-0.001	0.001	0.024	0.017	0.022	0.016	0.94
15	-0.003	0.001	0.026	0.014	0.062	0.025	0.938
16	-0.001	0.002	0.17	0.05	0.062	0.026	0.942
17	0.002	0.002	0.169	0.055	0.16	0.053	0.927
18	-0.001	0.001	0.026	0.017	0.017	0.012	0.932
19	-0.002	0.001	0.025	0.016	0.045	0.024	0.937
20	-0.006	0.002	0.168	0.056	0.043	0.023	0.959
21	0.001	0.002	0.167	0.053	0.117	0.043	0.949
22	-0.002	0.001	0.025	0.017	0.021	0.013	0.93
23	0	0.001	0.027	0.014	0.06	0.023	0.945
24	-0.001	0.002	0.167	0.058	0.058	0.025	0.946
25	0.002	0.002	0.168	0.053	0.157	0.046	0.947
Previous MM
Run	Mean estimate	MC SE	Between(1)	SD Between(1)	Covariance	SD Covariance	Coverage	Truncation
1	0	0.001	0.007	0.009	0	0.005	0.959	871
2	-0.001	0.001	0.006	0.008	0	0.008	0.97	702
3	0	0.001	0.006	0.008	0	0.016	0.957	562
4	-0.001	0.001	0.026	0.017	0	0.009	0.943	694
5	0.001	0.001	0.025	0.016	0	0.012	0.943	270
6	-0.002	0.001	0.025	0.017	0	0.023	0.94	120
7	0.002	0.002	0.169	0.063	0	0.016	0.945	579
8	0.002	0.002	0.167	0.061	0.001	0.024	0.95	110
9	-0.002	0.002	0.168	0.062	0.001	0.043	0.951	0
10	0	0.001	0.025	0.017	0.017	0.015	0.931	303
11	0.001	0.001	0.025	0.017	0.044	0.027	0.939	182
12	0	0.002	0.166	0.06	0.043	0.027	0.936	203
13	0	0.002	0.168	0.062	0.116	0.053	0.936	0
14	-0.001	0.001	0.025	0.017	0.023	0.017	0.944	321
15	-0.003	0.001	0.025	0.016	0.06	0.029	0.928	435
16	-0.001	0.002	0.168	0.064	0.059	0.031	0.936	454
17	0.002	0.002	0.168	0.059	0.159	0.058	0.923	5
18	-0.001	0.001	0.027	0.017	0.016	0.012	0.939	449
19	-0.002	0.001	0.026	0.016	0.044	0.025	0.939	287
20	-0.006	0.002	0.166	0.061	0.042	0.024	0.955	253
21	0.001	0.002	0.169	0.065	0.118	0.052	0.949	9
22	-0.002	0.001	0.026	0.017	0.02	0.013	0.936	602
23	0	0.001	0.028	0.015	0.059	0.025	0.943	522
24	-0.001	0.002	0.167	0.065	0.058	0.027	0.948	507
25	0.002	0.002	0.171	0.063	0.159	0.057	0.946	323
