# Supplementary material for: A matrix-based method of moments for fitting the multivariate random effects model for meta-analysis and meta-regression
Source: Biom J. 2013 Feb 8;55(2):231–45. doi: 10.1002/bimj.201200152 (PMC3806037; doi:10.1002/bimj.201200152)
Supplement: Supplementary file 4 [file bimj0055-0231-sd4.csv]

PROPOSED METHOD
Run	Mean estimate(1)	MC SE	Between(1)	SD Between(1)	Covariance	SD Covariance	Coverage	Truncation
1	0.001	0.005	0.033	0.067	0.001	0.036	0.964	936
2	-0.004	0.004	0.035	0.061	0.003	0.044	0.971	917
3	-0.001	0.004	0.037	0.061	0	0.075	0.968	823
4	-0.001	0.005	0.052	0.106	0.002	0.043	0.92	891
5	0.004	0.005	0.05	0.075	0.001	0.049	0.938	866
6	-0.004	0.005	0.054	0.074	0.003	0.079	0.929	787
7	0.005	0.008	0.187	0.199	0	0.071	0.879	845
8	0.007	0.008	0.181	0.196	-0.002	0.085	0.889	771
9	-0.013	0.008	0.196	0.217	-0.001	0.15	0.886	590
10	0.002	0.005	0.05	0.076	0.029	0.063	0.933	881
11	0	0.005	0.054	0.08	0.058	0.105	0.929	774
12	-0.001	0.007	0.185	0.198	0.05	0.1	0.901	766
13	-0.005	0.007	0.182	0.197	0.122	0.169	0.884	599
14	0.002	0.005	0.042	0.068	0.035	0.062	0.888	886
15	0	0.005	0.058	0.11	0.074	0.14	0.928	786
16	0.014	0.007	0.183	0.212	0.075	0.13	0.879	771
17	0.011	0.008	0.181	0.218	0.162	0.208	0.844	650
18	-0.003	0.005	0.05	0.07	0.011	0.05	0.932	892
19	-0.004	0.005	0.06	0.083	0.039	0.084	0.946	798
20	-0.001	0.008	0.181	0.196	0.039	0.086	0.876	788
21	-0.009	0.008	0.186	0.192	0.106	0.148	0.873	643
22	-0.005	0.005	0.057	0.082	0.015	0.049	0.928	868
23	0.003	0.005	0.055	0.081	0.053	0.096	0.929	838
24	0.016	0.008	0.189	0.219	0.051	0.101	0.868	819
25	0.007	0.008	0.192	0.205	0.146	0.166	0.888	766
REML
Run	Mean estimate	MC SE	Between(1)	SD Between(1)	Covariance	SD Covariance	Coverage
1	0.001	0.005	0.031	0.077	0.003	0.041	0.959
2	-0.004	0.004	0.035	0.072	0.006	0.05	0.967
3	0	0.004	0.039	0.075	0.005	0.079	0.956
4	0	0.005	0.052	0.115	0.006	0.052	0.911
5	0.005	0.005	0.053	0.096	0.006	0.058	0.933
6	-0.003	0.005	0.057	0.092	0.006	0.087	0.918
7	0.005	0.008	0.198	0.224	0.004	0.081	0.876
8	0.007	0.008	0.185	0.212	0	0.09	0.883
9	-0.014	0.008	0.193	0.209	-0.002	0.152	0.876
10	0.003	0.005	0.058	0.095	0.04	0.075	0.931
11	0.001	0.005	0.06	0.095	0.072	0.109	0.923
12	-0.001	0.007	0.198	0.202	0.067	0.111	0.895
13	-0.005	0.007	0.199	0.215	0.141	0.186	0.88
14	0.002	0.005	0.049	0.081	0.043	0.07	0.895
15	0.002	0.005	0.066	0.108	0.094	0.132	0.936
16	0.014	0.007	0.199	0.2	0.094	0.121	0.895
17	0.013	0.008	0.19	0.2	0.175	0.196	0.865
18	-0.004	0.005	0.051	0.083	0.016	0.056	0.926
19	-0.005	0.005	0.063	0.099	0.042	0.095	0.934
20	0	0.008	0.185	0.205	0.044	0.091	0.867
21	-0.009	0.008	0.192	0.209	0.108	0.147	0.871
22	-0.004	0.005	0.058	0.096	0.019	0.059	0.914
23	0.004	0.005	0.056	0.097	0.054	0.094	0.925
24	0.016	0.008	0.196	0.228	0.054	0.106	0.865
25	0.005	0.008	0.193	0.201	0.147	0.158	0.885
Previous MM
Run	Mean estimate	MC SE	Between(1)	SD Between(1)	Covariance	SD Covariance	Coverage	Truncation
1	0.001	0.005	0.032	0.067	0.001	0.035	0.964	937
2	-0.004	0.004	0.035	0.061	0.003	0.043	0.971	917
3	-0.001	0.004	0.037	0.061	0	0.074	0.968	822
4	-0.001	0.005	0.051	0.106	0.002	0.043	0.92	886
5	0.004	0.005	0.049	0.075	0.001	0.048	0.938	867
6	-0.004	0.005	0.054	0.074	0.003	0.079	0.93	789
7	0.005	0.008	0.186	0.199	0	0.07	0.878	844
8	0.007	0.008	0.181	0.196	-0.002	0.085	0.891	769
9	-0.013	0.008	0.195	0.217	-0.001	0.15	0.886	590
10	0.001	0.005	0.051	0.078	0.03	0.064	0.934	895
11	0	0.005	0.053	0.078	0.057	0.103	0.925	773
12	-0.001	0.007	0.186	0.2	0.052	0.103	0.9	757
13	-0.004	0.007	0.185	0.201	0.123	0.171	0.879	612
14	0.002	0.005	0.045	0.075	0.037	0.068	0.894	882
15	0	0.005	0.052	0.088	0.071	0.121	0.936	791
16	0.014	0.007	0.178	0.2	0.069	0.111	0.876	777
17	0.012	0.008	0.181	0.21	0.162	0.202	0.849	683
18	-0.003	0.005	0.049	0.07	0.011	0.049	0.932	891
19	-0.004	0.005	0.059	0.083	0.039	0.084	0.946	789
20	-0.001	0.008	0.181	0.196	0.04	0.086	0.876	790
21	-0.009	0.008	0.186	0.192	0.106	0.149	0.871	646
22	-0.005	0.005	0.057	0.082	0.016	0.049	0.927	867
23	0.003	0.005	0.054	0.081	0.053	0.096	0.929	838
24	0.016	0.008	0.189	0.219	0.051	0.1	0.868	821
25	0.007	0.008	0.192	0.206	0.146	0.166	0.888	756
