# Supplementary material for: A matrix-based method of moments for fitting the multivariate random effects model for meta-analysis and meta-regression
Source: Biom J. 2013 Feb 8;55(2):231–45. doi: 10.1002/bimj.201200152 (PMC3806037; doi:10.1002/bimj.201200152)
Supplement: Supplementary file 5 [file bimj0055-0231-sd5.csv]

PROPOSED METHOD
Run	Mean estimate(1)	MC SE	Between(1)	SD Between(1)	Covariance	SD Covariance	Coverage	Truncation
1	NA	NA	NA	NA	NA	NA	NA	NA
2	NA	NA	NA	NA	NA	NA	NA	NA
3	NA	NA	NA	NA	NA	NA	NA	NA
4	NA	NA	NA	NA	NA	NA	NA	NA
5	0.003	0.003	0.036	0.046	-0.001	0.028	0.932	774
6	-0.004	0.003	0.034	0.042	-0.003	0.063	0.927	616
7	NA	NA	NA	NA	NA	NA	NA	NA
8	-0.003	0.005	0.177	0.265	0.002	0.068	0.926	576
9	-0.004	0.005	0.162	0.178	-0.002	0.133	0.904	322
10	0	0.003	0.036	0.049	0.023	0.049	0.94	775
11	0.005	0.003	0.037	0.046	0.047	0.082	0.937	604
12	0.007	0.005	0.167	0.191	0.045	0.076	0.911	604
13	-0.008	0.005	0.18	0.247	0.122	0.179	0.907	292
14	0.002	0.003	0.034	0.046	0.03	0.042	0.928	787
15	-0.007	0.003	0.043	0.075	0.067	0.14	0.928	649
16	0.007	0.005	0.188	0.256	0.072	0.133	0.899	668
17	0.003	0.005	0.175	0.245	0.164	0.237	0.91	364
18	0	0.003	0.039	0.053	0.014	0.037	0.946	792
19	0.002	0.003	0.039	0.051	0.04	0.08	0.938	639
20	0.004	0.005	0.173	0.251	0.04	0.081	0.921	646
21	-0.004	0.005	0.171	0.224	0.114	0.195	0.92	459
22	-0.002	0.003	0.037	0.046	0.018	0.035	0.936	829
23	-0.001	0.003	0.041	0.057	0.058	0.13	0.939	713
24	0.002	0.005	0.175	0.35	0.055	0.114	0.911	736
25	0.002	0.005	0.183	0.242	0.153	0.206	0.929	637
REML
Run	Mean estimate	MC SE	Between(1)	SD Between(1)	Covariance	SD Covariance	Coverage
1	NA	NA	NA	NA	NA	NA	NA
2	NA	NA	NA	NA	NA	NA	NA
3	NA	NA	NA	NA	NA	NA	NA
4	NA	NA	NA	NA	NA	NA	NA
5	0.003	0.003	0.034	0.052	0.002	0.03	0.923
6	0.003	0.003	0.034	0.052	0.002	0.03	0.923
7	NA	NA	NA	NA	NA	NA	NA
8	-0.003	0.005	0.175	0.257	0.005	0.064	0.929
9	-0.004	0.005	0.165	0.181	-0.004	0.14	0.905
10	0	0.003	0.039	0.052	0.028	0.059	0.931
11	0.005	0.003	0.038	0.05	0.052	0.073	0.933
12	0.007	0.005	0.168	0.16	0.052	0.072	0.92
13	-0.009	0.006	0.179	0.216	0.126	0.199	0.901
14	0.002	0.003	0.036	0.049	0.033	0.046	0.922
15	-0.006	0.003	0.041	0.05	0.076	0.086	0.942
16	0.008	0.005	0.187	0.194	0.077	0.092	0.929
17	0.003	0.005	0.169	0.185	0.16	0.18	0.913
18	0	0.003	0.038	0.062	0.016	0.036	0.936
19	0.002	0.003	0.038	0.054	0.042	0.071	0.932
20	0.004	0.005	0.174	0.22	0.042	0.075	0.921
21	-0.004	0.005	0.174	0.219	0.114	0.173	0.915
22	-0.002	0.003	0.036	0.049	0.021	0.037	0.935
23	-0.001	0.003	0.04	0.053	0.059	0.094	0.936
24	0.003	0.005	0.172	0.221	0.056	0.082	0.913
25	0.002	0.005	0.182	0.17	0.152	0.151	0.926
Previous MM
Run	Mean estimate	MC SE	Between(1)	SD Between(1)	Covariance	SD Covariance	Coverage	Truncation
1	NA	NA	NA	NA	NA	NA	NA	NA
2	NA	NA	NA	NA	NA	NA	NA	NA
3	NA	NA	NA	NA	NA	NA	NA	NA
4	NA	NA	NA	NA	NA	NA	NA	NA
5	0.003	0.003	0.036	0.046	-0.001	0.028	0.931	777
6	-0.004	0.003	0.034	0.042	-0.003	0.063	0.927	616
7	NA	NA	NA	NA	NA	NA	NA	NA
8	-0.003	0.005	0.177	0.265	0.002	0.068	0.926	574
9	-0.004	0.005	0.162	0.178	-0.002	0.134	0.905	321
10	0	0.003	0.037	0.05	0.024	0.05	0.939	779
11	0.006	0.003	0.036	0.045	0.046	0.077	0.933	601
12	0.007	0.005	0.167	0.188	0.045	0.074	0.909	610
13	-0.008	0.005	0.18	0.247	0.122	0.176	0.91	308
14	0.001	0.003	0.035	0.047	0.031	0.044	0.923	805
15	-0.006	0.003	0.036	0.047	0.064	0.092	0.935	646
16	0.008	0.005	0.184	0.267	0.067	0.126	0.91	671
17	0.003	0.005	0.175	0.247	0.164	0.241	0.911	430
18	0	0.003	0.039	0.053	0.014	0.037	0.945	791
19	0.002	0.003	0.039	0.051	0.04	0.08	0.938	637
20	0.004	0.005	0.173	0.251	0.04	0.081	0.921	644
21	-0.004	0.005	0.171	0.224	0.114	0.196	0.92	459
22	-0.002	0.003	0.037	0.046	0.018	0.034	0.936	824
23	-0.001	0.003	0.041	0.057	0.058	0.131	0.939	711
24	0.002	0.005	0.174	0.35	0.055	0.115	0.912	738
25	0.002	0.005	0.183	0.242	0.153	0.206	0.929	635
