# Supplementary material for: A matrix-based method of moments for fitting the multivariate random effects model for meta-analysis and meta-regression
Source: Biom J. 2013 Feb 8;55(2):231–45. doi: 10.1002/bimj.201200152 (PMC3806037; doi:10.1002/bimj.201200152)
Supplement: Supplementary file 6 [file bimj0055-0231-sd6.csv]

PROPOSED METHOD
Run	Mean estimate(1)	MC SE(1)	Mean estimate(2)	MC SE(2)	Between(1)	SD Between(1)	Between(2)	SD Between(2)	Covariance	SD covariance	Coverage(1)	Coverage(2)	Truncation
1	0.009	0.004	0.001	0.003	0.033	0.057	0.024	0.031	0	0.033	0.96	0.976	943
2	-0.002	0.004	-0.003	0.003	0.036	0.06	0.043	0.043	-0.001	0.039	0.968	0.933	881
3	0.008	0.005	-0.005	0.006	0.037	0.062	0.176	0.138	0.002	0.069	0.952	0.897	799
4	0.004	0.005	0	0.003	0.052	0.074	0.027	0.036	-0.001	0.04	0.934	0.971	902
5	-0.005	0.005	-0.002	0.003	0.055	0.083	0.04	0.045	0	0.046	0.925	0.942	838
6	0.001	0.005	0.004	0.005	0.055	0.075	0.17	0.134	0.001	0.081	0.922	0.915	705
7	0.008	0.008	-0.004	0.003	0.189	0.21	0.029	0.037	0	0.071	0.87	0.968	847
8	0.013	0.008	0.005	0.003	0.175	0.192	0.045	0.047	0	0.08	0.873	0.929	731
9	-0.002	0.008	-0.005	0.006	0.186	0.207	0.185	0.138	-0.007	0.146	0.85	0.907	515
10	0.009	0.004	0.005	0.003	0.05	0.087	0.04	0.044	0.022	0.052	0.948	0.934	846
11	0.001	0.005	0.003	0.005	0.056	0.093	0.174	0.129	0.05	0.088	0.928	0.921	726
12	-0.003	0.007	0.001	0.003	0.178	0.203	0.045	0.05	0.047	0.091	0.877	0.938	725
13	0	0.007	0	0.005	0.185	0.206	0.169	0.133	0.114	0.142	0.881	0.91	521
14	-0.004	0.004	-0.004	0.003	0.045	0.073	0.034	0.041	0.03	0.048	0.922	0.928	884
15	0.001	0.004	-0.006	0.005	0.067	0.117	0.175	0.15	0.069	0.109	0.931	0.914	643
16	-0.004	0.006	-0.006	0.003	0.19	0.221	0.044	0.05	0.068	0.099	0.89	0.934	756
17	-0.003	0.006	-0.006	0.006	0.185	0.208	0.172	0.137	0.155	0.153	0.863	0.894	661
18	0	0.005	-0.001	0.003	0.052	0.072	0.044	0.045	0.015	0.049	0.937	0.956	849
19	-0.006	0.005	0.006	0.005	0.057	0.08	0.181	0.14	0.036	0.084	0.924	0.912	750
20	0.009	0.008	0.001	0.004	0.187	0.205	0.05	0.049	0.042	0.08	0.841	0.941	734
21	-0.008	0.008	0.006	0.005	0.19	0.194	0.181	0.14	0.105	0.142	0.877	0.914	573
22	-0.001	0.005	-0.002	0.003	0.057	0.082	0.043	0.045	0.018	0.05	0.933	0.933	846
23	-0.002	0.005	-0.002	0.005	0.059	0.081	0.182	0.149	0.05	0.084	0.94	0.918	770
24	0.002	0.008	-0.002	0.004	0.206	0.235	0.051	0.051	0.054	0.097	0.873	0.942	810
25	-0.005	0.007	0.001	0.005	0.198	0.218	0.199	0.155	0.143	0.162	0.881	0.921	675
REML
Run	Mean estimate(1)	MC SE(1)	Mean estimate(2)	MC SE(2)	Between(1)	SD Between(1)	Between(2)	SD Between(2)	Covariance	SD covariance	Coverage(1)	Coverage(2)
1	0.007	0.004	0.001	0.003	0.029	0.068	0.013	0.031	0.002	0.024	0.956	0.967
2	-0.002	0.005	-0.004	0.003	0.033	0.079	0.035	0.05	0.004	0.033	0.962	0.912
3	0.01	0.005	-0.005	0.006	0.041	0.082	0.176	0.139	0.007	0.079	0.943	0.884
4	0.005	0.005	0	0.003	0.052	0.102	0.016	0.035	0.002	0.033	0.922	0.96
5	-0.004	0.005	-0.002	0.003	0.052	0.093	0.032	0.048	0.004	0.042	0.92	0.924
6	0.001	0.005	0.004	0.005	0.06	0.096	0.165	0.129	0.006	0.087	0.907	0.903
7	0.005	0.008	-0.003	0.003	0.185	0.201	0.017	0.035	0.005	0.055	0.867	0.951
8	0.01	0.008	0.006	0.003	0.173	0.201	0.034	0.047	0.003	0.073	0.856	0.916
9	0	0.008	-0.005	0.006	0.192	0.218	0.183	0.144	-0.001	0.143	0.842	0.905
10	0.008	0.004	0.006	0.003	0.048	0.079	0.036	0.048	0.025	0.044	0.948	0.919
11	0.001	0.005	0.003	0.005	0.063	0.105	0.179	0.139	0.066	0.094	0.935	0.911
12	-0.002	0.007	0.001	0.003	0.17	0.168	0.039	0.052	0.048	0.074	0.872	0.925
13	0.003	0.007	0	0.005	0.187	0.196	0.166	0.131	0.116	0.137	0.871	0.905
14	-0.004	0.004	-0.004	0.003	0.037	0.051	0.033	0.045	0.031	0.043	0.916	0.918
15	-0.001	0.004	-0.006	0.005	0.062	0.089	0.177	0.133	0.084	0.089	0.937	0.913
16	-0.003	0.006	-0.005	0.003	0.17	0.153	0.039	0.048	0.068	0.077	0.901	0.935
17	-0.006	0.006	-0.008	0.006	0.177	0.161	0.171	0.13	0.162	0.135	0.878	0.897
18	0.001	0.005	0.001	0.003	0.051	0.084	0.035	0.049	0.017	0.044	0.932	0.928
19	-0.006	0.005	0.005	0.005	0.064	0.107	0.174	0.132	0.041	0.094	0.926	0.906
20	0.009	0.008	0.001	0.004	0.187	0.204	0.039	0.051	0.038	0.072	0.845	0.927
21	-0.007	0.008	0.005	0.005	0.193	0.206	0.172	0.132	0.104	0.138	0.88	0.907
22	0	0.005	-0.002	0.004	0.054	0.089	0.033	0.046	0.017	0.043	0.931	0.906
23	-0.001	0.005	-0.002	0.005	0.06	0.093	0.178	0.141	0.052	0.087	0.935	0.909
24	0.001	0.008	-0.002	0.004	0.195	0.22	0.038	0.046	0.046	0.077	0.869	0.917
25	-0.005	0.007	0.001	0.005	0.195	0.212	0.183	0.141	0.138	0.141	0.881	0.911
Previous MM
Run	Mean estimate(1)	MC SE(1)	Mean estimate(2)	MC SE(2)	Between(1)	SD Between(1)	Between(2)	SD Between(2)	Covariance	SD covariance	Coverage(1)	Coverage(2)	Truncation
1	0.009	0.004	0.001	0.003	0.033	0.057	0.024	0.031	0	0.033	0.96	0.977	941
2	-0.002	0.005	-0.003	0.003	0.036	0.06	0.043	0.043	-0.001	0.039	0.968	0.933	880
3	0.008	0.005	-0.005	0.006	0.037	0.062	0.176	0.138	0.002	0.069	0.952	0.897	801
4	0.004	0.005	0	0.003	0.052	0.074	0.027	0.036	-0.001	0.04	0.932	0.969	908
5	-0.005	0.005	-0.002	0.003	0.055	0.083	0.04	0.045	0	0.046	0.922	0.942	842
6	0.001	0.005	0.004	0.005	0.056	0.075	0.17	0.134	0.001	0.081	0.923	0.916	704
7	0.008	0.008	-0.004	0.003	0.189	0.21	0.029	0.037	0	0.07	0.87	0.967	849
8	0.013	0.008	0.005	0.003	0.175	0.192	0.045	0.047	0.001	0.081	0.869	0.93	730
9	-0.003	0.008	-0.005	0.006	0.186	0.207	0.184	0.138	-0.006	0.145	0.85	0.907	502
10	0.008	0.004	0.006	0.003	0.054	0.093	0.045	0.048	0.023	0.062	0.951	0.939	863
11	0.002	0.005	0.003	0.005	0.059	0.094	0.178	0.131	0.048	0.097	0.937	0.925	762
12	-0.003	0.007	0.001	0.003	0.182	0.206	0.051	0.055	0.048	0.101	0.872	0.943	748
13	0	0.007	-0.001	0.005	0.191	0.215	0.177	0.14	0.109	0.159	0.885	0.91	553
14	-0.002	0.004	-0.003	0.003	0.054	0.086	0.044	0.049	0.031	0.065	0.938	0.936	891
15	-0.004	0.005	-0.006	0.005	0.061	0.1	0.181	0.148	0.062	0.113	0.916	0.91	814
16	-0.002	0.007	-0.006	0.003	0.194	0.212	0.05	0.051	0.066	0.103	0.891	0.95	764
17	-0.007	0.007	-0.009	0.006	0.193	0.219	0.188	0.145	0.147	0.175	0.864	0.898	673
18	-0.001	0.005	-0.001	0.003	0.052	0.072	0.044	0.045	0.015	0.048	0.94	0.956	846
19	-0.006	0.005	0.006	0.005	0.057	0.081	0.181	0.14	0.036	0.084	0.925	0.912	753
20	0.01	0.008	0.001	0.004	0.187	0.204	0.05	0.049	0.042	0.08	0.844	0.939	734
21	-0.007	0.008	0.006	0.005	0.189	0.194	0.181	0.14	0.104	0.142	0.878	0.914	565
22	-0.001	0.005	-0.002	0.003	0.057	0.082	0.043	0.045	0.018	0.05	0.933	0.933	848
23	-0.002	0.005	-0.002	0.005	0.059	0.082	0.182	0.149	0.05	0.085	0.943	0.921	767
24	0.002	0.008	-0.002	0.004	0.206	0.235	0.051	0.051	0.054	0.098	0.872	0.941	805
25	-0.005	0.007	0.001	0.005	0.198	0.218	0.199	0.155	0.143	0.162	0.879	0.922	674
