# Supplementary material for: A matrix-based method of moments for fitting the multivariate random effects model for meta-analysis and meta-regression
Source: Biom J. 2013 Feb 8;55(2):231–45. doi: 10.1002/bimj.201200152 (PMC3806037; doi:10.1002/bimj.201200152)
Supplement: Supplementary file 7 [file bimj0055-0231-sd7.csv]

PROPOSED METHOD
Run	Mean estimate(1)	MC SE(1)	Mean estimate(2)	MC SE(2)	Between(1)	SD Between(1)	Between(2)	SD Between(2)	Covariance	SD covariance	Coverage(1)	Coverage(2)	Truncation
1	0.995	0.006	1.996	0.006	0.023	0.035	0.021	0.037	0	0.021	0.974	0.975	917
2	0.994	0.006	2.004	0.007	0.024	0.037	0.039	0.05	0	0.025	0.966	0.934	864
3	1	0.006	2.004	0.011	0.023	0.034	0.169	0.137	0.002	0.05	0.967	0.904	739
4	1.009	0.007	2.007	0.006	0.04	0.052	0.023	0.033	0	0.025	0.913	0.969	863
5	0.988	0.007	2.001	0.007	0.039	0.048	0.041	0.048	0	0.032	0.927	0.936	799
6	1.014	0.007	1.986	0.011	0.043	0.048	0.166	0.14	0.003	0.059	0.93	0.896	601
7	1.002	0.011	2.007	0.006	0.17	0.146	0.024	0.035	0	0.049	0.909	0.954	745
8	0.984	0.011	2.013	0.007	0.166	0.143	0.042	0.049	0	0.063	0.899	0.927	629
9	1.003	0.011	2.005	0.011	0.17	0.144	0.175	0.14	0.001	0.099	0.899	0.902	315
10	0.998	0.007	2.004	0.007	0.039	0.052	0.038	0.048	0.024	0.041	0.932	0.945	798
11	0.992	0.007	1.979	0.011	0.039	0.048	0.167	0.137	0.045	0.069	0.923	0.909	638
12	1	0.011	2.007	0.007	0.174	0.151	0.042	0.056	0.05	0.077	0.886	0.925	614
13	0.984	0.011	1.993	0.011	0.172	0.147	0.171	0.145	0.117	0.127	0.886	0.891	313
14	1.007	0.007	2.006	0.007	0.037	0.052	0.034	0.046	0.031	0.046	0.916	0.913	787
15	0.991	0.007	1.989	0.011	0.042	0.059	0.169	0.166	0.062	0.096	0.902	0.881	658
16	1.005	0.011	2.005	0.007	0.181	0.162	0.045	0.057	0.071	0.09	0.894	0.926	634
17	0.987	0.011	1.987	0.011	0.172	0.149	0.171	0.148	0.161	0.145	0.891	0.898	354
18	0.99	0.007	1.998	0.007	0.04	0.047	0.043	0.05	0.015	0.035	0.923	0.943	794
19	1	0.007	2.021	0.011	0.043	0.047	0.177	0.143	0.042	0.064	0.931	0.891	684
20	0.992	0.011	2.003	0.007	0.184	0.161	0.044	0.049	0.044	0.067	0.907	0.944	664
21	1.018	0.011	2.012	0.01	0.163	0.129	0.169	0.141	0.106	0.106	0.897	0.91	460
22	0.992	0.007	1.997	0.007	0.039	0.046	0.042	0.049	0.018	0.035	0.931	0.946	835
23	1.006	0.007	2.022	0.011	0.046	0.051	0.177	0.141	0.056	0.066	0.953	0.904	722
24	0.994	0.011	2.001	0.007	0.178	0.146	0.046	0.053	0.053	0.064	0.901	0.938	706
25	0.999	0.01	1.997	0.011	0.188	0.15	0.193	0.164	0.161	0.134	0.91	0.904	656
REML
Run	Mean estimate(1)	MC SE(1)	Mean estimate(2)	MC SE(2)	Between(1)	SD Between(1)	Between(2)	SD Between(2)	Covariance	SD covariance	Coverage(1)	Coverage(2)
1	0.995	0.006	1.996	0.006	0.019	0.039	0.018	0.047	0	0.02	0.971	0.969
2	0.995	0.006	2.004	0.007	0.02	0.04	0.036	0.056	0	0.026	0.961	0.921
3	1	0.006	2.004	0.011	0.021	0.036	0.171	0.146	0.001	0.054	0.963	0.896
4	1.009	0.007	2.006	0.006	0.038	0.061	0.018	0.037	0	0.026	0.897	0.959
5	0.989	0.007	2	0.007	0.036	0.052	0.039	0.055	0	0.034	0.914	0.928
6	1.014	0.007	1.988	0.011	0.042	0.056	0.167	0.14	0.003	0.063	0.92	0.896
7	1.003	0.011	2.006	0.006	0.168	0.14	0.022	0.041	0.001	0.053	0.905	0.962
8	0.985	0.011	2.014	0.007	0.166	0.142	0.042	0.053	0	0.066	0.898	0.93
9	1.003	0.011	2.004	0.011	0.168	0.139	0.177	0.145	0.001	0.099	0.892	0.889
10	0.999	0.007	2.004	0.007	0.038	0.058	0.036	0.052	0.025	0.043	0.923	0.935
11	0.993	0.007	1.981	0.011	0.039	0.053	0.169	0.133	0.052	0.073	0.927	0.908
12	0.998	0.011	2.005	0.007	0.178	0.144	0.043	0.058	0.055	0.076	0.89	0.925
13	0.984	0.011	1.992	0.011	0.174	0.153	0.173	0.146	0.12	0.129	0.883	0.887
14	1.006	0.007	2.005	0.007	0.038	0.056	0.036	0.052	0.034	0.05	0.903	0.914
15	0.992	0.007	1.99	0.01	0.04	0.047	0.175	0.132	0.071	0.074	0.919	0.902
16	1.008	0.011	2.007	0.007	0.186	0.137	0.045	0.053	0.079	0.078	0.914	0.944
17	0.987	0.011	1.987	0.011	0.175	0.14	0.175	0.14	0.166	0.136	0.895	0.901
18	0.991	0.007	2	0.007	0.039	0.051	0.041	0.056	0.016	0.038	0.915	0.928
19	1	0.007	2.022	0.011	0.041	0.05	0.175	0.144	0.041	0.063	0.92	0.893
20	0.992	0.011	2.001	0.007	0.184	0.157	0.043	0.055	0.044	0.069	0.905	0.942
21	1.019	0.011	2.013	0.01	0.167	0.13	0.172	0.141	0.109	0.102	0.906	0.905
22	0.991	0.007	1.995	0.007	0.038	0.05	0.04	0.059	0.019	0.039	0.932	0.94
23	1.006	0.007	2.022	0.011	0.044	0.056	0.178	0.148	0.056	0.068	0.946	0.893
24	0.994	0.011	2	0.007	0.178	0.145	0.043	0.053	0.053	0.064	0.907	0.934
25	0.999	0.01	1.998	0.011	0.187	0.147	0.191	0.147	0.161	0.122	0.908	0.901
Previous MM
Run	Mean estimate(1)	MC SE(1)	Mean estimate(2)	MC SE(2)	Between(1)	SD Between(1)	Between(2)	SD Between(2)	Covariance	SD covariance	Coverage(1)	Coverage(2)	Truncation
1	0.996	0.006	1.996	0.006	0.033	0.06	0.03	0.066	0	0.022	0.973	0.976	886
2	0.994	0.006	2.004	0.007	0.035	0.069	0.058	0.09	0	0.027	0.968	0.941	829
3	0.999	0.006	2.003	0.011	0.031	0.056	0.262	0.244	0.002	0.051	0.965	0.924	685
4	1.009	0.007	2.007	0.006	0.061	0.09	0.031	0.056	0	0.027	0.918	0.966	814
5	0.987	0.007	2.001	0.007	0.056	0.082	0.059	0.087	0	0.033	0.931	0.943	729
6	1.014	0.007	1.986	0.011	0.059	0.079	0.264	0.267	0.003	0.061	0.936	0.924	507
7	1.001	0.011	2.007	0.006	0.266	0.252	0.031	0.055	0	0.05	0.925	0.958	684
8	0.984	0.011	2.013	0.007	0.258	0.248	0.061	0.084	0	0.065	0.925	0.933	548
9	1.004	0.011	2.005	0.011	0.257	0.237	0.268	0.244	0.001	0.101	0.918	0.919	220
10	0.999	0.007	2.005	0.007	0.059	0.089	0.056	0.083	0.025	0.042	0.931	0.941	660
11	0.992	0.007	1.979	0.011	0.057	0.093	0.257	0.239	0.046	0.069	0.939	0.929	502
12	1.001	0.011	2.007	0.007	0.266	0.25	0.061	0.09	0.05	0.074	0.911	0.931	473
13	0.983	0.011	1.991	0.011	0.267	0.275	0.264	0.256	0.119	0.129	0.905	0.916	204
14	1.008	0.007	2.007	0.007	0.058	0.095	0.056	0.091	0.033	0.049	0.917	0.912	550
15	0.993	0.007	1.99	0.011	0.054	0.077	0.267	0.266	0.062	0.08	0.913	0.913	472
16	1.008	0.011	2.007	0.007	0.267	0.249	0.057	0.089	0.065	0.078	0.928	0.931	458
17	0.984	0.011	1.984	0.011	0.274	0.264	0.264	0.247	0.161	0.14	0.912	0.92	178
18	0.99	0.007	1.999	0.007	0.059	0.081	0.063	0.094	0.015	0.037	0.931	0.944	719
19	1.001	0.007	2.022	0.011	0.059	0.079	0.271	0.25	0.043	0.066	0.935	0.909	559
20	0.993	0.011	2.003	0.007	0.281	0.27	0.061	0.085	0.045	0.069	0.926	0.947	536
21	1.017	0.011	2.013	0.01	0.248	0.231	0.259	0.254	0.109	0.108	0.913	0.927	278
22	0.992	0.007	1.997	0.007	0.058	0.088	0.06	0.085	0.019	0.038	0.94	0.948	743
23	1.005	0.007	2.022	0.011	0.062	0.086	0.269	0.247	0.058	0.069	0.954	0.916	577
24	0.994	0.011	1.999	0.007	0.28	0.264	0.063	0.098	0.055	0.067	0.92	0.933	561
25	0.999	0.011	1.999	0.011	0.286	0.273	0.292	0.285	0.167	0.137	0.928	0.932	295
